# Supplementary material for: Inhibition of the PCR by genomic DNA
Source: PLoS One. 2023 Apr 21;18(4):e0284538. doi: 10.1371/journal.pone.0284538 (PMC10120932; doi:10.1371/journal.pone.0284538)
Supplement: S1 Data — (XLSX) [file pone.0284538.s001.xlsx]

## Sheet: Sheet1
Table 1. Example of inhibition by genomic DNA
target DNA	genomic DNA	mean Ct	wells (pos/total)		sample 65-18, sample DNA and primers, 63 deg annealing
10 ng	0	28.73	2/2
	250 ng	29.25	2/2		Note
	500 ng	29.88	2/2		inhibition not clearly recognisable until
1 ng	0	29.5	2/2		100 pg target DNA (equivalent to MRD of 2x10-4)
	250 ng	30.24	2/2		first sign of inhibition is prolongation of Ct
	500 ng	30.84	2/2		inhibition is greater with 500 ng genomic DNA
100 pg	0	33.27	3/3
	250 ng	37.71	3/3
	500 ng	40.46	1/3
20 pg	0	35.18	5/5
	250 ng	N/A	0/5
	500 ng	N/A	0/5
						screen-shots of limiting dilution analysis for wells containing genomic DNA
Table 2. Example of calculation of inhibition index
2020-12-16
sample 37-18	no genomic DNA		500 ng genomic DNA
sample DNA (pg)	Ct	+ve wells	Ct	+ve wells
1000	33.23	4	34.84	4
333	34.72	4	34.45	4
111	36.76	4	35.91	4
37	38.14	4	37.6	3
12.3	38.62	3	N/A	0
4.1	38.42	2	N/A	0
pg of sample DNA containing one signal-producing target sequence
	no genomic DNA		7.36
	genomic DNA		40
inhibition	index =	7.36/40	0.184
Table 3. Effect of annealing temperature on amplification of patient DNA sample
patient 24-15, 100 pg / well, 6 wells / point. (Ct results suggest approximately 2 intact sequences / well)
Tm of forward primer = 66.0, Tm of reverse primer = 65.8
	temp	72	71.4	70.2	68	65.4	63.2	61.8	61
no genomic DNA	mean Ct of pos wells	40.99	38.21	37.77	37.77	37.84	36.87	37.79	37.05
	number of pos wells	4	6	5	3	2	5	6	4
genomic DNA	mean Ct of pos wells	N/A	N/A	39.6	37.3	N/A	N/A	N/A	N/A
	number of pos wells	0	0	4	6	0	0	0	0
Table 4. Effect of annealing temperature on inhibition of the plasmid test system by patient primer pairs
results are shown as number of wells showing positive amplification
plasmid, 2 copies / well, 400 nmol/l primers, 500 ng DNA, 6 wells / point
test primer, 400 nmol/l, 500 ng DNA, 3 wells / point in wells as indicated
2021-03-04	deg C	72	71.4	70.2	68	65.4	63.2	61.8	61
	patient primers
plasmid primers in all wells	nil	6	6	6	6	5	5	5	6
	38-18	3	3	3	3	3	3	1	2	Conclusion: Inhibition disappears as the annealing temperature is raised.
	24-15	3	3	3	2	2	3	1	1
	115-17	3	3	3	2	3	3	1	2
	150-17	2	3	3	3	2	3	3	1
	68-17	3	3	3	3	2	1	1	0
Table 5. Inhibition is prevented by blocking primer extension by 3'-phosphorylation or 3' inverted dT
genomic DNA 500 ng, 60 deg annealing
			number of plasmid target sequences
			unmodified test primers 900nM				3'-phosphorylated primers 900 nM
	test primer 400 nmol/l	wells / point	20	10	5		20	10	5
expt1
plasmid primers 400 nmol/l		8	8	8	8
plasmid primers 400 nmol/l	65-18 forward and reverse	8	1	0	0	inhibition +++	8	8	8
plasmid primers 400 nmol/l	112-17 F+R	8	1	0	0	inhibition +++	8	8	8
expt2
plasmid primers 400 nmol/l		4	4	4	4		4	4	4
plasmid primers 400 nmol/l	65-18 forward	4	4	4	4	no inhibition	4	4	4
plasmid primers 400 nmol/l	TCRβ J2.7	4	2	0	0	inhibition +++	4	4	4
plasmid primers 400 nmol/l	112-17 forward	4	4	4	0	inhibition +	4	4	4
TCRβ J2.7was the reverse primer for both 65-18 and 112-17
expt3
plasmid primers 400 nmol/l		3	34.96	36.32	37.43
plasmid primers 400 nmol/l	IGH J5	3	39.34	N/A	N/A		36.05	36.68	37.49
plasmid primers 400 nmol/l	TCRβ J2.5	3	39.13	N/A	N/A		34.97	36.39	37.74
expt4			5	3			5	3
plasmid primers 400 nmol/l		3	36	38.62
plasmid primers 400 nmol/l	TCRβ J2.7	3	N/A	N/A		TCRβ J2.7 phos	36.6	39.29
plasmid primers 400 nmol/l		3				TCRβ J2.7 inv dT	35.14	35.76
